# Supplementary material for: A method for evaluating population and infrastructure exposed to natural hazards: tests and results for two recent Tonga tsunamis
Source: Geoenvironmental Disasters. 2023 Feb 16;10(1):4. doi: 10.1186/s40677-023-00235-8 (PMC9934511; doi:10.1186/s40677-023-00235-8)
Supplement: Supplementary file 1 — Additional file 1. Shapefiles of the populated areas in Tong, all details are provided in the associated Word document (Supplementary Material Dataset PA.docx). [file 40677_2023_235_MOESM1_ESM.zip]

Archive with 81 entries (81 files):
- supp_material/pop_area.cpg
- supp_material/pop_area.dbf
- supp_material/pop_area.prj
- supp_material/pop_area.shp
- supp_material/pop_area.shx
- supp_material/pop_area_nd.cpg
- supp_material/pop_area_nd.dbf
- supp_material/pop_area_nd.prj
- supp_material/pop_area_nd.shp
- supp_material/pop_area_nd.shx
- supp_material/pop_area_under01m.cpg
- supp_material/pop_area_under01m.dbf
- supp_material/pop_area_under01m.prj
- supp_material/pop_area_under01m.shp
- supp_material/pop_area_under01m.shx
- supp_material/pop_area_under01m_nd.cpg
- supp_material/pop_area_under01m_nd.dbf
- supp_material/pop_area_under01m_nd.prj
- supp_material/pop_area_under01m_nd.shp
- supp_material/pop_area_under01m_nd.shx
- supp_material/pop_area_under05m.cpg
- supp_material/pop_area_under05m.dbf
- supp_material/pop_area_under05m.prj
- supp_material/pop_area_under05m.shp
- supp_material/pop_area_under05m.shx
- supp_material/pop_area_under05m_nd.cpg
- supp_material/pop_area_under05m_nd.dbf
- supp_material/pop_area_under05m_nd.prj
- supp_material/pop_area_under05m_nd.shp
- supp_material/pop_area_under05m_nd.shx
- supp_material/pop_area_under10m.cpg
- supp_material/pop_area_under10m.dbf
- supp_material/pop_area_under10m.prj
- supp_material/pop_area_under10m.shp
- supp_material/pop_area_under10m.shx
- supp_material/pop_area_under10m_nd.cpg
- supp_material/pop_area_under10m_nd.dbf
- supp_material/pop_area_under10m_nd.prj
- supp_material/pop_area_under10m_nd.shp
- supp_material/pop_area_under10m_nd.shx
- supp_material/pop_area_under15m.cpg
- supp_material/pop_area_under15m.dbf
- supp_material/pop_area_under15m.prj
- supp_material/pop_area_under15m.shp
- supp_material/pop_area_under15m.shx
- supp_material/pop_area_under15m_nd.cpg
- supp_material/pop_area_under15m_nd.dbf
- supp_material/pop_area_under15m_nd.prj
- supp_material/pop_area_under15m_nd.shp
- supp_material/pop_area_under15m_nd.shx
- supp_material/pop_area_under20m.cpg
- supp_material/pop_area_under20m.dbf
- supp_material/pop_area_under20m.prj
- supp_material/pop_area_under20m.shp
- supp_material/pop_area_under20m.shx
- supp_material/pop_area_under20m_nd.cpg
- supp_material/pop_area_under20m_nd.dbf
- supp_material/pop_area_under20m_nd.prj
- supp_material/pop_area_under20m_nd.shp
- supp_material/pop_area_under20m_nd.shx
- supp_material/pop_area_under25m.cpg
- supp_material/pop_area_under25m.dbf
- supp_material/pop_area_under25m.prj
- supp_material/pop_area_under25m.shp
- supp_material/pop_area_under25m.shx
- supp_material/pop_area_under25m_nd.cpg
- supp_material/pop_area_under25m_nd.dbf
- supp_material/pop_area_under25m_nd.prj
- supp_material/pop_area_under25m_nd.shp
- supp_material/pop_area_under25m_nd.shx
- supp_material/pop_area_under30m.cpg
- supp_material/pop_area_under30m.dbf
- supp_material/pop_area_under30m.prj
- supp_material/pop_area_under30m.shp
- supp_material/pop_area_under30m.shx
- supp_material/pop_area_under30m_nd.cpg
- supp_material/pop_area_under30m_nd.dbf
- supp_material/pop_area_under30m_nd.prj
- supp_material/pop_area_under30m_nd.shp
- supp_material/pop_area_under30m_nd.shx
- supp_material/Supplementary Material Dataset PA.docx
