# Supplementary material for: A method for evaluating population and infrastructure exposed to natural hazards: tests and results for two recent Tonga tsunamis
Source: Geoenvironmental Disasters. 2023 Feb 16;10(1):4. doi: 10.1186/s40677-023-00235-8 (PMC9934511; doi:10.1186/s40677-023-00235-8)
Supplement: Supplementary file 1 — Additional file 1. Shapefiles of the populated areas in Tong, all details are provided in the associated Word document (Supplementary Material Dataset PA.docx). [file 40677_2023_235_MOESM1_ESM.zip › supp_material/pop_area_nd.prj]

PROJCS["World_Mercator_150",GEOGCS["GCS_WGS_1984",DATUM["D_WGS_1984",SPHEROID["WGS_1984",6378137.0,298.257223563]],PRIMEM["Greenwich",0.0],UNIT["Degree",0.0174532925199433]],PROJECTION["Mercator"],PARAMETER["False_Easting",0.0],PARAMETER["False_Northing",0.0],PARAMETER["Central_Meridian",150.0],PARAMETER["Standard_Parallel_1",0.0],UNIT["Meter",1.0]]
