# Supplementary material for: A method for evaluating population and infrastructure exposed to natural hazards: tests and results for two recent Tonga tsunamis
Source: Geoenvironmental Disasters. 2023 Feb 16;10(1):4. doi: 10.1186/s40677-023-00235-8 (PMC9934511; doi:10.1186/s40677-023-00235-8)
Supplement: Supplementary file 2 — Additional file 2. Excel file providing a precise estimation of population and building numbers for each user-defined coastal elevation band and for each village. [file 40677_2023_235_MOESM2_ESM.xlsx]

## Sheet: data
		All elevations		<30 m elevation				<25 m elevation				<20 m elevation				<15 m elevation				<10 m elevation				<5 m elevation				<1 m elevation
		Population	Buildings	Population		Buildings		Population		Buildings		Population		Buildings		Population		Buildings		Population		Buildings		Population		Buildings		Population		Buildings
		(No.)	(No.)	(No.)	(%)	(No.)	(%)	(No.)	(%)	(No.)	(%)	(No.)	(%)	(No.)	(%)	(No.)	(%)	(No.)	(%)	(No.)	(%)	(No.)	(%)	(No.)	(%)	(No.)	(%)	(No.)	(%)	(No.)	(%)
Tonga		100651	41975	83668	0.831268	36344	0.865849	78841	0.783311	34785	0.828708	73435	0.7296	33419	0.796164	62677	0.622716	30871	0.735462	42000	0.417283	22158	0.527886	14263	0.141707	5412	0.128934	1554	0.0154395	60	0.00142942
By division (group of islands)
TO1	Tongatapu	74611	31434	69638	0.933348	29941	0.952504	66040	0.885124	28750	0.914615	61918	0.829878	27877	0.886842	53124	0.712013	26012	0.827512	36074	0.483494	18853	0.599765	12269	0.16444	4857	0.154514	1011	0.0135503	13	0.000413565
TO2	Vava'u	13738	4824	6709	0.488353	2558	0.530265	5644	0.410831	2228	0.461857	4633	0.33724	1856	0.384743	3352	0.243995	1308	0.271144	1856	0.1351	629	0.13039	830	0.0604164	107	0.0221808	297	0.0216189	46	0.00953566
TO3	Ha'apai	6125	3211	6001	0.979755	3181	0.990657	5957	0.972571	3178	0.989723	5813	0.949061	3134	0.97602	5298	0.86498	3058	0.952351	3457	0.564408	2280	0.710059	956	0.156082	435	0.135472	214	0.0349388	1	0.000311429
TO4	'Eua	4945	1834	650	0.131446	276	0.150491	552	0.111628	241	0.131407	461	0.0932255	173	0.0943293	359	0.0725986	126	0.0687023	268	0.0541962	75	0.0408942	117	0.0236603	5	0.00272628	13	0.00262892	0	0
TO5	Niuas	1232	672	670	0.543831	388	0.577381	648	0.525974	388	0.577381	610	0.49513	379	0.563988	544	0.441558	367	0.546131	345	0.280032	321	0.477679	91	0.0738636	8	0.0119048	19	0.0154221	0	0
By village
1101	Kolofo'ou	8265	3356	8265	1	3356	1	8265	1	3356	1	8265	1	3356	1	8265	1	3356	1	8057	0.974834	3278	0.976758	2700	0.326679	974	0.290226	223	0.0269812	1	0.000297974
1102	Ma'ufanga	7361	2799	7361	1	2799	1	7361	1	2799	1	7361	1	2799	1	7361	1	2799	1	6515	0.88507	2496	0.891747	1950	0.26491	820	0.292962	59	0.00801522	0	0
1103	Nukumotu	50	20	50	1	20	1	50	1	20	1	50	1	20	1	50	1	20	1	49	0.98	20	1	35	0.7	15	0.75	13	0.26	7	0.35
1105	Popua	1880	681	1880	1	681	1	1880	1	681	1	1880	1	681	1	1871	0.995213	678	0.995595	1835	0.976064	677	0.994126	1143	0.607979	457	0.671072	32	0.0170213	0	0
1106	Tukutonga	488	168	488	1	168	1	488	1	168	1	488	1	168	1	488	1	168	1	488	1	168	1	437	0.895492	136	0.809524	29	0.0594262	0	0
1107	Pangaimotu	6	14	6	1	14	1	6	1	14	1	6	1	14	1	6	1	14	1	5	0.833333	14	1	2	0.333333	0	0	1	0.166667	0	0
1108	Fafaa	14	44	14	1	44	1	14	1	44	1	14	1	44	1	14	1	44	1	10	0.714286	20	0.454545	5	0.357143	1	0.0227273	2	0.142857	0	0
1110	'Ataa	0	1	0		1	1	0		1	1	0		1	1	0		1	1	0		1	1	0		0	0	0		0	0
1201	Kolomotu'a	7595	3420	7594	0.999868	3420	1	7594	0.999868	3420	1	7594	0.999868	3420	1	7594	0.999868	3420	1	7036	0.926399	3277	0.958187	3835	0.504937	1484	0.433918	240	0.0315997	1	0.000292398
1202	Havelu	3476	1235	3476	1	1235	1	3476	1	1235	1	3476	1	1235	1	3241	0.932394	1224	0.991093	1398	0.402186	781	0.632389	392	0.112773	213	0.17247	48	0.013809	0	0
1203	Tofoa	3489	1539	3487	0.999427	1538	0.99935	3213	0.920894	1488	0.966862	2858	0.819146	1473	0.957115	2247	0.644024	1390	0.903184	683	0.195758	347	0.225471	90	0.0257954	23	0.0149448	19	0.00544569	0	0
1204	Hofoa	1173	452	1173	1	452	1	1173	1	452	1	1173	1	452	1	987	0.841432	421	0.931416	127	0.108269	81	0.179204	54	0.0460358	19	0.0420354	0	0	0	0
1205	Puke	927	445	927	1	445	1	927	1	445	1	927	1	445	1	836	0.901834	438	0.98427	487	0.525351	370	0.831461	0	0	0	0	0	0	0	0
1206	Sia'atoutai	460	240	460	1	240	1	460	1	240	1	460	1	240	1	455	0.98913	240	1	246	0.534783	169	0.704167	1	0.00217391	0	0	0	0	0	0
1301	Vaini	3361	1435	2540	0.755727	1374	0.957491	2077	0.617971	1314	0.915679	1600	0.476049	1236	0.861324	745	0.22166	872	0.607666	330	0.0981851	445	0.310105	32	0.00952098	0	0	6	0.00178518	0	0
1302	Malapo	576	213	576	1	213	1	522	0.90625	211	0.99061	452	0.784722	203	0.953052	306	0.53125	185	0.868545	86	0.149306	59	0.276995	10	0.0173611	0	0	0	0	0	0
1303	Longoteme	603	219	603	1	219	1	602	0.998342	219	1	598	0.991708	219	1	505	0.837479	212	0.968037	137	0.227197	27	0.123288	27	0.0447761	4	0.0182648	6	0.00995025	0	0
1304	Folaha	952	365	951	0.99895	365	1	951	0.99895	365	1	948	0.995798	364	0.99726	689	0.723739	310	0.849315	346	0.363445	180	0.493151	37	0.0388655	17	0.0465753	3	0.00315126	0	0
1305	Nukuhetulu	340	135	340	1	135	1	340	1	135	1	340	1	135	1	338	0.994118	133	0.985185	197	0.579412	36	0.266667	96	0.282353	6	0.0444444	79	0.232353	4	0.0296296
1306	Veitongo	1199	454	1049	0.874896	441	0.971366	977	0.814846	434	0.955947	892	0.743953	433	0.953744	454	0.378649	290	0.638767	130	0.108424	10	0.0220264	22	0.0183486	2	0.00440529	5	0.00417014	0	0
1307	Ha'ateiho	2664	989	2527	0.948574	987	0.997978	2323	0.871997	978	0.988878	2031	0.762387	962	0.9727	1305	0.489865	855	0.86451	755	0.283408	710	0.717897	136	0.0510511	56	0.0566229	12	0.0045045	0	0
1308	Pea	2028	694	2028	1	694	1	1971	0.971893	692	0.997118	1814	0.894477	681	0.981268	986	0.486193	519	0.747839	303	0.149408	361	0.520173	1	0.000493097	0	0	0	0	0	0
1309	Tokomololo	1276	465	1242	0.973354	464	0.997849	1130	0.88558	461	0.991398	902	0.706897	441	0.948387	601	0.471003	414	0.890323	173	0.13558	242	0.52043	16	0.0125392	0	0	3	0.0023511	0	0
1401	Tatakamotonga	1903	664	1740	0.914346	662	0.996988	1624	0.853389	660	0.993976	1455	0.764582	658	0.990964	1318	0.692591	656	0.987952	461	0.242249	219	0.329819	102	0.0535996	0	0	30	0.0157646	0	0
1402	Holonga	488	170	488	1	170	1	488	1	170	1	483	0.989754	170	1	160	0.327869	75	0.441176	27	0.0553279	2	0.0117647	11	0.022541	0	0	4	0.00819672	0	0
1403	Pelehake	796	267	681	0.855528	222	0.831461	506	0.635678	141	0.52809	280	0.351759	89	0.333333	141	0.177136	82	0.307116	43	0.0540201	26	0.0973783	14	0.0175879	2	0.00749064	3	0.00376884	0	0
1404	Fua'amotu	1637	663	333	0.203421	136	0.205128	22	0.0134392	1	0.0015083	12	0.00733048	1	0.0015083	9	0.00549786	0	0	6	0.00366524	0	0	4	0.00244349	0	0	1	0.000610874	0	0
1405	Nakolo	406	119	0	0	0	0	0	0	0	0	0	0	0	0	0	0	0	0	0	0	0	0	0	0	0	0	0	0	0	0
1406	Ha'asini	883	250	0	0	0	0	0	0	0	0	0	0	0	0	0	0	0	0	0	0	0	0	0	0	0	0	0	0	0	0
1407	Lavengatonga	359	152	74	0.206128	8	0.0526316	39	0.108635	8	0.0526316	18	0.0501393	4	0.0263158	14	0.0389972	4	0.0263158	9	0.0250696	3	0.0197368	5	0.0139276	0	0	1	0.00278552	0	0
1408	Haveluliku	175	94	66	0.377143	5	0.0531915	24	0.137143	3	0.0319149	11	0.0628571	0	0	8	0.0457143	0	0	4	0.0228571	0	0	2	0.0114286	0	0	1	0.00571429	0	0
1409	Fatumu	396	127	199	0.502525	63	0.496063	133	0.335859	6	0.0472441	75	0.189394	5	0.0393701	43	0.108586	5	0.0393701	25	0.0631313	0	0	13	0.0328283	0	0	4	0.010101	0	0
1501	Lapaha	1980	705	1959	0.989394	705	1	1783	0.900505	697	0.988652	1479	0.74697	691	0.980142	944	0.476768	646	0.916312	402	0.20303	357	0.506383	68	0.0343434	33	0.0468085	8	0.0040404	0	0
1502	Talasiu	363	130	363	1	130	1	363	1	130	1	363	1	130	1	351	0.966942	130	1	152	0.418733	94	0.723077	47	0.129477	20	0.153846	9	0.0247934	0	0
1503	Hoi	425	140	425	1	140	1	425	1	140	1	425	1	140	1	422	0.992941	140	1	316	0.743529	120	0.857143	88	0.207059	1	0.00714286	11	0.0258824	0	0
1504	Nukuleka	250	119	250	1	119	1	250	1	119	1	250	1	119	1	250	1	119	1	219	0.876	116	0.97479	44	0.176	26	0.218487	11	0.044	0	0
1505	Makaunga	379	319	378	0.997361	319	1	378	0.997361	319	1	323	0.852243	316	0.990596	166	0.437995	246	0.77116	48	0.126649	143	0.448276	14	0.0369393	13	0.0407524	4	0.0105541	0	0
1506	Talafo'ou	368	322	368	1	322	1	357	0.970109	322	1	262	0.711957	317	0.984472	192	0.521739	300	0.931677	153	0.415761	256	0.795031	33	0.0896739	17	0.052795	9	0.0244565	0	0
1507	Manuka	272	185	272	1	185	1	272	1	185	1	272	1	185	1	272	1	185	1	269	0.988971	185	1	131	0.481618	163	0.881081	14	0.0514706	0	0
1508	Navutoka	712	453	712	1	453	1	712	1	453	1	707	0.992978	453	1	585	0.821629	446	0.984547	435	0.610955	443	0.977925	202	0.283708	287	0.633554	12	0.0168539	0	0
1509	Kolonga	1145	599	1145	1	599	1	1127	0.984279	599	1	1105	0.965066	598	0.998331	1105	0.965066	598	0.998331	959	0.837555	585	0.976628	90	0.0786026	33	0.0550918	20	0.0174672	0	0
1510	Afa	474	204	474	1	204	1	474	1	204	1	468	0.987342	204	1	372	0.78481	201	0.985294	158	0.333333	138	0.676471	34	0.07173	0	0	9	0.0189873	0	0
1511	Niutoua	671	331	660	0.983607	331	1	599	0.892697	330	0.996979	402	0.599106	254	0.767372	272	0.405365	111	0.335347	115	0.171386	16	0.0483384	66	0.0983607	0	0	19	0.0283159	0	0
1512	'Eueiki	77	25	71	0.922078	25	1	65	0.844156	25	1	60	0.779221	25	1	53	0.688312	24	0.96	35	0.454545	17	0.68	13	0.168831	0	0	4	0.0519481	0	0
1513	Fukave	1	2	1	1	2	1	1	1	2	1	1	1	2	1	1	1	2	1	1	1	2	1	1	1	1	0.5	1	1	0	0
1601	Nukunuku	2010	1017	2010	1	1017	1	2010	1	1017	1	2010	1	1017	1	1997	0.993532	1017	1	1129	0.561692	853	0.838741	1	0.000497512	0	0	0	0	0	0
1602	Matahau	581	248	581	1	248	1	581	1	248	1	581	1	248	1	514	0.884682	242	0.975806	11	0.0189329	0	0	0	0	0	0	0	0	0	0
1603	Matafonua	233	132	233	1	132	1	233	1	132	1	233	1	132	1	232	0.995708	132	1	200	0.858369	128	0.969697	1	0.00429185	0	0	0	0	0	0
1604	Fatai	314	145	314	1	145	1	314	1	145	1	314	1	145	1	314	1	145	1	224	0.713376	136	0.937931	0	0	0	0	0	0	0	0
1605	Lakepa	313	127	313	1	127	1	313	1	127	1	313	1	127	1	300	0.958466	127	1	16	0.0511182	1	0.00787402	0	0	0	0	0	0	0	0
1606	Vaotu'u	493	204	485	0.983773	204	1	409	0.829615	198	0.970588	300	0.608519	191	0.936275	97	0.196755	44	0.215686	0	0	0	0	0	0	0	0	0	0	0	0
1607	'Utulau	614	201	402	0.654723	65	0.323383	243	0.395765	37	0.18408	149	0.242671	21	0.104478	37	0.0602606	1	0.00497512	7	0.0114007	0	0	3	0.00488599	0	0	0	0	0	0
1608	Ha'alalo	610	185	561	0.919672	181	0.978378	204	0.334426	16	0.0864865	92	0.15082	2	0.0108108	0	0	0	0	0	0	0	0	0	0	0	0	0	0	0	0
1609	Ha'akame	747	251	736	0.985274	249	0.992032	555	0.742972	63	0.250996	485	0.649264	63	0.250996	355	0.475234	47	0.187251	0	0	0	0	0	0	0	0	0	0	0	0
1610	Houma	2086	829	2042	0.978907	796	0.960193	1538	0.737296	419	0.505428	1149	0.550815	155	0.186972	739	0.354267	129	0.155609	19	0.00910834	0	0	6	0.00287632	0	0	1	0.000479386	0	0
1701	Kolovai	618	648	617	0.998382	648	1	616	0.996764	643	0.992284	585	0.946602	635	0.979938	296	0.478964	608	0.938272	157	0.254045	284	0.438272	46	0.0744337	0	0	8	0.012945	0	0
1702	Te'ekiu	570	306	570	1	306	1	570	1	306	1	570	1	306	1	570	1	306	1	342	0.6	228	0.745098	3	0.00526316	0	0	0	0	0	0
1703	Masilamea	221	145	221	1	145	1	221	1	145	1	221	1	145	1	221	1	145	1	66	0.298643	62	0.427586	7	0.0316742	0	0	1	0.00452489	0	0
1704	Fahefa	415	215	414	0.99759	215	1	349	0.840964	210	0.976744	142	0.342169	31	0.144186	49	0.118072	1	0.00465116	0	0	0	0	0	0	0	0	0	0	0	0
1705	Ha'utu	268	98	268	1	98	1	268	1	98	1	157	0.585821	68	0.693878	0	0	0	0	0	0	0	0	0	0	0	0	0	0	0	0
1706	Kala'au	152	63	152	1	63	1	151	0.993421	63	1	95	0.625	16	0.253968	35	0.230263	2	0.031746	4	0.0263158	0	0	1	0.00657895	0	0	1	0.00657895	0	0
1707	Fo'ui	657	269	657	1	269	1	657	1	269	1	626	0.952816	268	0.996283	437	0.665145	255	0.947955	134	0.203957	110	0.408922	20	0.0304414	6	0.0223048	4	0.00608828	0	0
1708	Ha'avakatolo	195	190	195	1	190	1	195	1	190	1	195	1	189	0.994737	147	0.753846	188	0.989474	72	0.369231	97	0.510526	11	0.0564103	0	0	1	0.00512821	0	0
1709	'Ahau	393	190	393	1	190	1	393	1	190	1	365	0.928753	187	0.984211	217	0.552163	176	0.926316	111	0.282443	137	0.721053	32	0.0814249	1	0.00526316	6	0.0152672	0	0
1710	Kanokupolu	332	321	332	1	321	1	332	1	321	1	332	1	321	1	255	0.768072	289	0.900312	162	0.487952	229	0.713396	46	0.138554	17	0.0529595	10	0.0301205	0	0
1711	Ha'atafu	269	123	269	1	123	1	269	1	123	1	247	0.918216	123	1	145	0.539033	82	0.666667	68	0.252788	8	0.0650407	32	0.118959	2	0.0162602	9	0.0334572	0	0
1712	'Atata	177	104	177	1	104	1	177	1	104	1	177	1	104	1	145	0.819209	103	0.990385	122	0.689266	89	0.855769	57	0.322034	8	0.0769231	15	0.0847458	0	0
2101	Neiafu	3731	1448	1720	0.461002	721	0.497928	1151	0.308496	480	0.331492	882	0.236398	349	0.241022	550	0.147414	194	0.133978	383	0.102653	89	0.0614641	217	0.0581614	18	0.0124309	73	0.0195658	0	0
2102	Makave	381	97	365	0.958005	97	1	353	0.926509	97	1	334	0.87664	96	0.989691	282	0.740157	86	0.886598	116	0.304462	46	0.474227	25	0.0656168	0	0	5	0.0131234	0	0
2103	Toula	381	157	366	0.96063	157	1	354	0.929134	156	0.993631	318	0.834646	147	0.936306	205	0.538058	104	0.66242	119	0.312336	49	0.312102	56	0.146982	3	0.0191083	13	0.0341207	0	0
2104	'Utui	300	108	300	1	108	1	281	0.936667	107	0.990741	270	0.9	106	0.981481	194	0.646667	85	0.787037	5	0.0166667	0	0	0	0	0	0	0	0	0	0
2105	Ofu	120	95	119	0.991667	95	1	109	0.908333	94	0.989474	102	0.85	94	0.989474	94	0.783333	94	0.989474	73	0.608333	92	0.968421	21	0.175	6	0.0631579	7	0.0583333	0	0
2106	Okoa	261	68	261	1	68	1	261	1	68	1	261	1	68	1	230	0.881226	65	0.955882	169	0.64751	25	0.367647	47	0.180077	0	0	15	0.0574713	0	0
2107	Olo'ua	77	48	77	1	48	1	77	1	48	1	58	0.753247	48	1	36	0.467532	34	0.708333	23	0.298701	20	0.416667	14	0.181818	0	0	5	0.0649351	0	0
2201	Pangaimotu	657	204	460	0.700152	179	0.877451	386	0.587519	164	0.803922	266	0.404871	111	0.544118	184	0.280061	46	0.22549	109	0.165906	7	0.0343137	47	0.0715373	3	0.0147059	11	0.0167428	0	0
2202	'Utulei	116	48	56	0.482759	32	0.666667	52	0.448276	30	0.625	46	0.396552	26	0.541667	39	0.336207	13	0.270833	31	0.267241	7	0.145833	19	0.163793	0	0	6	0.0517241	0	0
2203	Nga'unoho	181	69	157	0.867403	69	1	149	0.823204	66	0.956522	136	0.751381	65	0.942029	108	0.596685	64	0.927536	76	0.41989	59	0.855072	36	0.198895	23	0.333333	6	0.0331492	0	0
2204	'Utungake	285	73	221	0.775439	70	0.958904	203	0.712281	70	0.958904	174	0.610526	67	0.917808	146	0.512281	49	0.671233	128	0.449123	47	0.643836	111	0.389474	46	0.630137	92	0.322807	46	0.630137
2205	Tapana	3	6	3	1	6	1	3	1	6	1	2	0.666667	5	0.833333	1	0.333333	3	0.5	1	0.333333	1	0.166667	1	0.333333	1	0.166667	1	0.333333	0	0
2301	Ha'alaufuli	372	65	283	0.760753	56	0.861538	216	0.580645	44	0.676923	161	0.432796	30	0.461538	111	0.298387	12	0.184615	40	0.107527	3	0.0461538	1	0.00268817	0	0	0	0	0	0
2302	Ha'akio	125	63	4	0.032	0	0	1	0.008	0	0	0	0	0	0	0	0	0	0	0	0	0	0	0	0	0	0	0	0	0	0
2303	Houma	103	60	7	0.0679612	0	0	4	0.038835	0	0	1	0.00970874	0	0	1	0.00970874	0	0	0	0	0	0	0	0	0	0	0	0	0	0
2304	Mangia	102	34	85	0.833333	33	0.970588	83	0.813725	33	0.970588	33	0.323529	5	0.147059	21	0.205882	0	0	9	0.0882353	0	0	4	0.0392157	0	0	1	0.00980392	0	0
2305	Ta'anea	644	68	534	0.829193	58	0.852941	484	0.751553	55	0.808824	416	0.645963	52	0.764706	323	0.501553	39	0.573529	94	0.145963	6	0.0882353	26	0.0403727	0	0	7	0.0108696	0	0
2306	Tu'anekivale	403	152	374	0.92804	152	1	322	0.799007	149	0.980263	247	0.612903	131	0.861842	162	0.401985	80	0.526316	73	0.181141	16	0.105263	23	0.057072	1	0.00657895	4	0.00992556	0	0
2307	Koloa	142	86	142	1	86	1	130	0.915493	86	1	80	0.56338	54	0.627907	53	0.373239	31	0.360465	31	0.21831	2	0.0232558	19	0.133803	0	0	8	0.056338	0	0
2308	Holeva	130	48	130	1	48	1	130	1	48	1	129	0.992308	48	1	105	0.807692	45	0.9375	55	0.423077	41	0.854167	22	0.169231	4	0.0833333	4	0.0307692	0	0
2401	Leimatu'a	1215	242	0	0	0	0	0	0	0	0	0	0	0	0	0	0	0	0	0	0	0	0	0	0	0	0	0	0	0	0
2402	Holonga	387	162	0	0	0	0	0	0	0	0	0	0	0	0	0	0	0	0	0	0	0	0	0	0	0	0	0	0	0	0
2403	Feletoa	363	92	0	0	0	0	0	0	0	0	0	0	0	0	0	0	0	0	0	0	0	0	0	0	0	0	0	0	0	0
2404	Mataika	524	187	26	0.0496183	0	0	24	0.0458015	0	0	17	0.0324427	0	0	1	0.0019084	0	0	0	0	0	0	0	0	0	0	0	0	0	0
2501	Longomapu	548	168	27	0.0492701	0	0	15	0.0273723	0	0	6	0.0109489	0	0	1	0.00182482	0	0	1	0.00182482	0	0	0	0	0	0	0	0	0	0
2502	Taoa	537	189	103	0.191806	5	0.026455	76	0.141527	2	0.010582	62	0.115456	2	0.010582	50	0.0931099	1	0.00529101	37	0.0689013	0	0	20	0.0372439	0	0	3	0.00558659	0	0
2503	Tefisi	532	173	86	0.161654	32	0.184971	60	0.112782	15	0.0867052	35	0.0657895	5	0.0289017	14	0.0263158	0	0	4	0.0075188	0	0	0	0	0	0	0	0	0	0
2504	Vaimalo	112	35	57	0.508929	33	0.942857	53	0.473214	32	0.914286	48	0.428571	29	0.828571	43	0.383929	25	0.714286	37	0.330357	15	0.428571	22	0.196429	0	0	4	0.0357143	0	0
2505	Tu'anuku	261	123	183	0.701149	72	0.585366	160	0.613027	58	0.471545	124	0.475096	23	0.186992	89	0.340996	3	0.0243902	56	0.214559	2	0.0162602	19	0.0727969	0	0	4	0.0153257	0	0
2601	Kapa	42	36	11	0.261905	2	0.0555556	8	0.190476	2	0.0555556	6	0.142857	2	0.0555556	5	0.119048	2	0.0555556	4	0.0952381	0	0	2	0.047619	0	0	1	0.0238095	0	0
2602	Falevai	79	65	66	0.835443	64	0.984615	59	0.746835	57	0.876923	49	0.620253	48	0.738462	40	0.506329	40	0.615385	18	0.227848	8	0.123077	9	0.113924	0	0	3	0.0379747	0	0
2603	'Otea	97	78	86	0.886598	78	1	73	0.752577	77	0.987179	58	0.597938	74	0.948718	39	0.402062	65	0.833333	25	0.257732	38	0.487179	10	0.103093	0	0	4	0.0412371	0	0
2604	Lape	24	15	22	0.916667	15	1	18	0.75	15	1	13	0.541667	15	1	11	0.458333	8	0.533333	7	0.291667	1	0.0666667	4	0.166667	0	0	2	0.0833333	0	0
2605	Matamaka	79	46	79	1	46	1	79	1	46	1	72	0.911392	46	1	58	0.734177	40	0.869565	47	0.594937	32	0.695652	19	0.240506	0	0	4	0.0506329	0	0
2606	Nuapapu	98	34	96	0.979592	34	1	85	0.867347	32	0.941176	68	0.693878	22	0.647059	31	0.316327	1	0.0294118	21	0.214286	0	0	12	0.122449	0	0	3	0.0306122	0	0
2607	'Ovaka	97	31	97	1	31	1	95	0.979381	31	1	86	0.886598	31	1	68	0.701031	30	0.967742	27	0.278351	4	0.129032	4	0.0412371	0	0	1	0.0103093	0	0
2608	Taunga	28	37	26	0.928571	37	1	23	0.821429	37	1	19	0.678571	36	0.972973	15	0.535714	31	0.837838	10	0.357143	15	0.405405	3	0.107143	0	0	1	0.0357143	0	0
2609	Hunga	178	91	59	0.331461	3	0.032967	48	0.269663	2	0.021978	37	0.207865	1	0.010989	28	0.157303	1	0.010989	18	0.101124	1	0.010989	10	0.0561798	0	0	3	0.0168539	0	0
2610	Foeata Island	3	2	3	1	2	1	3	1	1	0.5	2	0.666667	1	0.5	2	0.666667	1	0.5	1	0.333333	0	0	1	0.333333	0	0	1	0.333333	0	0
2611	Vaka'eitu	6	7	6	1	7	1	5	0.833333	7	1	5	0.833333	7	1	4	0.666667	7	1	2	0.333333	0	0	1	0.166667	0	0	1	0.166667	0	0
2612	Mounu	1	2	1	1	2	1	1	1	2	1	1	1	2	1	1	1	2	1	1	1	2	1	1	1	2	1	1	1	0	0
2613	Eueiki	2	3	2	1	3	1	2	1	3	1	2	1	3	1	2	1	3	1	1	0.5	0	0	1	0.5	0	0	1	0.5	0	0
2614	Mala	5	5	5	1	5	1	4	0.8	5	1	4	0.8	5	1	3	0.6	3	0.6	2	0.4	1	0.2	2	0.4	0	0	1	0.2	0	0
2615	Fofoa Island	6	4	4	0.666667	4	1	4	0.666667	3	0.75	3	0.5	2	0.5	2	0.333333	1	0.25	2	0.333333	0	0	1	0.166667	0	0	1	0.166667	0	0
3101	Lifuka	1086	665	1086	1	665	1	1086	1	665	1	1086	1	665	1	940	0.865562	651	0.978947	567	0.522099	500	0.75188	154	0.141805	49	0.0736842	47	0.0432781	1	0.00150376
3102	Hihifo	787	351	787	1	351	1	787	1	351	1	787	1	351	1	787	1	351	1	629	0.799238	344	0.980057	117	0.148666	46	0.131054	29	0.0368488	0	0
3103	Holopeka	126	86	126	1	86	1	126	1	86	1	126	1	86	1	126	1	86	1	58	0.460317	59	0.686047	13	0.103175	0	0	4	0.031746	0	0
3104	Koulo	206	119	206	1	119	1	206	1	119	1	206	1	119	1	206	1	119	1	163	0.791262	116	0.97479	32	0.15534	9	0.0756303	5	0.0242718	0	0
3201	Fangale'ounga	140	80	140	1	80	1	140	1	80	1	140	1	80	1	136	0.971429	80	1	16	0.114286	0	0	8	0.0571429	0	0	3	0.0214286	0	0
3202	Fotua	259	126	259	1	126	1	259	1	126	1	259	1	126	1	256	0.988417	126	1	17	0.0656371	0	0	8	0.030888	0	0	3	0.011583	0	0
3203	Lotofoa	413	182	413	1	182	1	413	1	182	1	413	1	182	1	346	0.837772	180	0.989011	37	0.0895884	1	0.00549451	13	0.031477	0	0	3	0.00726392	0	0
3204	Faleloa	380	182	380	1	182	1	380	1	182	1	327	0.860526	181	0.994505	258	0.678947	171	0.93956	181	0.476316	123	0.675824	61	0.160526	14	0.0769231	15	0.0394737	0	0
3205	Ha'afakahenga	90	44	90	1	44	1	90	1	44	1	90	1	44	1	46	0.511111	40	0.909091	26	0.288889	23	0.522727	13	0.144444	8	0.181818	3	0.0333333	0	0
3206	Ha'ateiho Si'i	110	55	110	1	55	1	110	1	55	1	110	1	55	1	61	0.554545	45	0.818182	17	0.154545	9	0.163636	7	0.0636364	0	0	2	0.0181818	0	0
3301	Ha`afeva	297	104	297	1	104	1	297	1	104	1	297	1	104	1	297	1	104	1	254	0.855219	102	0.980769	54	0.181818	3	0.0288462	15	0.0505051	0	0
3302	Tungua	187	83	187	1	83	1	187	1	83	1	187	1	83	1	187	1	83	1	178	0.951872	82	0.987952	38	0.203209	14	0.168675	8	0.0427807	0	0
3303	Fotuha'a	105	28	0	0	0	0	0	0	0	0	0	0	0	0	0	0	0	0	0	0	0	0	0	0	0	0	0	0	0	0
3304	`O`ua	116	20	114	0.982759	20	1	85	0.732759	20	1	54	0.465517	7	0.35	27	0.232759	0	0	13	0.112069	0	0	3	0.0258621	0	0	1	0.00862069	0	0
3305	Matuku	89	32	89	1	32	1	89	1	32	1	89	1	32	1	89	1	32	1	58	0.651685	32	1	23	0.258427	0	0	7	0.0786517	0	0
3306	Kotu	129	58	129	1	58	1	129	1	58	1	129	1	58	1	118	0.914729	58	1	109	0.844961	58	1	24	0.186047	0	0	1	0.00775194	0	0
3401	Nomuka	369	249	352	0.95393	247	0.991968	338	0.915989	244	0.97992	325	0.880759	243	0.975904	302	0.818428	231	0.927711	238	0.644986	173	0.694779	40	0.108401	11	0.0441767	9	0.0243902	0	0
3402	Mango	31	26	31	1	26	1	31	1	26	1	30	0.967742	26	1	29	0.935484	26	1	27	0.870968	26	1	8	0.258065	3	0.115385	2	0.0645161	0	0
3403	Fonoifua	32	30	32	1	30	1	32	1	30	1	32	1	30	1	31	0.96875	30	1	25	0.78125	30	1	11	0.34375	12	0.4	2	0.0625	0	0
3501	Fakakai	150	83	150	1	83	1	150	1	83	1	150	1	83	1	149	0.993333	83	1	108	0.72	81	0.975904	27	0.18	11	0.13253	6	0.04	0	0
3502	Pukotala	89	47	89	1	47	1	89	1	47	1	89	1	47	1	89	1	47	1	68	0.764045	47	1	12	0.134831	0	0	5	0.0561798	0	0
3503	Ha'ano	123	79	123	1	79	1	123	1	79	1	123	1	79	1	123	1	79	1	69	0.560976	72	0.911392	16	0.130081	0	0	4	0.0325203	0	0
3504	Muitoa	53	29	53	1	29	1	53	1	29	1	53	1	29	1	53	1	29	1	29	0.54717	23	0.793103	8	0.150943	0	0	2	0.0377358	0	0
3505	Mo'unga'one	63	46	63	1	46	1	63	1	46	1	63	1	46	1	45	0.714286	46	1	29	0.460317	36	0.782609	11	0.174603	0	0	3	0.047619	0	0
3601	'Uiha	378	248	378	1	248	1	378	1	248	1	378	1	248	1	378	1	248	1	364	0.962963	248	1	175	0.462963	177	0.71371	22	0.0582011	0	0
3602	Felemea	180	95	180	1	95	1	180	1	95	1	180	1	95	1	180	1	95	1	169	0.938889	95	1	78	0.433333	78	0.821053	12	0.0666667	0	0
3603	Lofanga	137	64	137	1	64	1	136	0.992701	64	1	90	0.656934	35	0.546875	39	0.284672	18	0.28125	8	0.0583942	0	0	2	0.0145985	0	0	1	0.00729927	0	0
4101	'Ohonua	1248	500	385	0.308494	193	0.386	340	0.272436	172	0.344	299	0.239583	147	0.294	254	0.203526	118	0.236	198	0.158654	68	0.136	77	0.0616987	2	0.004	9	0.00721154	0	0
4102	Tufuvai	231	60	152	0.658009	51	0.85	121	0.52381	44	0.733333	85	0.367965	11	0.183333	48	0.207792	2	0.0333333	29	0.125541	1	0.0166667	14	0.0606061	0	0	2	0.00865801	0	0
4103	Pangai	326	93	0	0	0	0	0	0	0	0	0	0	0	0	0	0	0	0	0	0	0	0	0	0	0	0	0	0	0	0
4104	Houma	278	129	0	0	0	0	0	0	0	0	0	0	0	0	0	0	0	0	0	0	0	0	0	0	0	0	0	0	0	0
4105	Ha'atu'a	522	181	0	0	0	0	0	0	0	0	0	0	0	0	0	0	0	0	0	0	0	0	0	0	0	0	0	0	0	0
4106	Ta'anga	190	95	81	0.426316	24	0.252632	63	0.331579	17	0.178947	54	0.284211	8	0.0842105	42	0.221053	6	0.0631579	32	0.168421	6	0.0631579	21	0.110526	3	0.0315789	1	0.00526316	0	0
4201	Angaha	387	178	1	0.00258398	0	0	0	0	0	0	0	0	0	0	0	0	0	0	0	0	0	0	0	0	0	0	0	0	0	0
4202	Futu	264	99	31	0.117424	8	0.0808081	28	0.106061	8	0.0808081	23	0.0871212	7	0.0707071	15	0.0568182	0	0	9	0.0340909	0	0	5	0.0189394	0	0	1	0.00378788	0	0
4203	'Esia	225	48	0	0	0	0	0	0	0	0	0	0	0	0	0	0	0	0	0	0	0	0	0	0	0	0	0	0	0	0
4204	Sapa'ata	171	42	0	0	0	0	0	0	0	0	0	0	0	0	0	0	0	0	0	0	0	0	0	0	0	0	0	0	0	0
4205	Fata'ulua	227	73	0	0	0	0	0	0	0	0	0	0	0	0	0	0	0	0	0	0	0	0	0	0	0	0	0	0	0	0
4206	Mu'a	155	65	0	0	0	0	0	0	0	0	0	0	0	0	0	0	0	0	0	0	0	0	0	0	0	0	0	0	0	0
4207	Tongamama'o	179	68	0	0	0	0	0	0	0	0	0	0	0	0	0	0	0	0	0	0	0	0	0	0	0	0	0	0	0	0
4208	Petani	277	112	0	0	0	0	0	0	0	0	0	0	0	0	0	0	0	0	0	0	0	0	0	0	0	0	0	0	0	0
4209	Mata'aho	265	91	0	0	0	0	0	0	0	0	0	0	0	0	0	0	0	0	0	0	0	0	0	0	0	0	0	0	0	0
5101	Hihifo Ntt	302	190	286	0.94702	189	0.994737	280	0.927152	189	0.994737	267	0.884106	189	0.994737	245	0.811258	185	0.973684	158	0.523179	154	0.810526	42	0.139073	7	0.0368421	2	0.00662252	0	0
5102	Vaipoa	183	108	161	0.879781	107	0.990741	155	0.846995	107	0.990741	147	0.803279	107	0.990741	132	0.721311	102	0.944444	87	0.47541	88	0.814815	21	0.114754	1	0.00925926	9	0.0491803	0	0
5103	Falehau	223	93	212	0.950673	92	0.989247	203	0.910314	92	0.989247	187	0.838565	83	0.892473	160	0.717489	80	0.860215	94	0.421525	79	0.849462	24	0.107623	0	0	7	0.0313901	0	0
5104	Tafahi	31	38	11	0.354839	0	0	10	0.322581	0	0	9	0.290323	0	0	7	0.225806	0	0	6	0.193548	0	0	4	0.129032	0	0	1	0.0322581	0	0
5201	'Esia	127	63	0	0	0	0	0	0	0	0	0	0	0	0	0	0	0	0	0	0	0	0	0	0	0	0	0	0	0	0
5202	Kolofo'ou	43	28	0	0	0	0	0	0	0	0	0	0	0	0	0	0	0	0	0	0	0	0	0	0	0	0	0	0	0	0
5203	Sapaata	145	58	0	0	0	0	0	0	0	0	0	0	0	0	0	0	0	0	0	0	0	0	0	0	0	0	0	0	0	0
5204	Fata'ulua	64	18	0	0	0	0	0	0	0	0	0	0	0	0	0	0	0	0	0	0	0	0	0	0	0	0	0	0	0	0
5205	Mata'aho	16	13	0	0	0	0	0	0	0	0	0	0	0	0	0	0	0	0	0	0	0	0	0	0	0	0	0	0	0	0
5206	Mu'a	15	14	0	0	0	0	0	0	0	0	0	0	0	0	0	0	0	0	0	0	0	0	0	0	0	0	0	0	0	0
5207	Tongamama'o	15	16	0	0	0	0	0	0	0	0	0	0	0	0	0	0	0	0	0	0	0	0	0	0	0	0	0	0	0	0
5208	Petani	68	33	0	0	0	0	0	0	0	0	0	0	0	0	0	0	0	0	0	0	0	0	0	0	0	0	0	0	0	0
Undefined populated areas
9999	Mandala Resort	11	2	11	1	2	1	11	1	2	1	11	1	2	1	11	1	2	1	11	1	2	1	11	1	2	1	11	1	2	1
9999	Mafana	6	1	6	1	1	1	6	1	1	1	6	1	1	1	4	0.666667	1	1	2	0.333333	0	0	1	0.166667	0	0	1	0.166667	0	0
9999	Lotuma	39	7	39	1	7	1	39	1	7	1	39	1	7	1	39	1	7	1	39	1	7	1	39	1	7	1	39	1	7	1
9999	Nuku	11	2	11	1	2	1	11	1	2	1	11	1	2	1	11	1	2	1	7	0.636364	1	0.5	4	0.363636	0	0	2	0.181818	0	0
9999	Mu'omu'a	6	1	6	1	1	1	6	1	1	1	6	1	1	1	2	0.333333	0	0	1	0.166667	0	0	1	0.166667	0	0	0	0	0	0
9999	Uoleva	83	15	83	1	15	1	83	1	15	1	83	1	15	1	83	1	15	1	51	0.614458	12	0.8	16	0.192771	0	0	5	0.060241	0	0
9999	Uonukuhihifo	6	1	6	1	1	1	6	1	1	1	6	1	1	1	6	1	1	1	6	1	1	1	3	0.5	0	0	1	0.166667	0	0
9999	Niniva	11	2	11	1	2	1	11	1	2	1	11	1	2	1	11	1	2	1	9	0.818182	2	1	3	0.272727	0	0	1	0.0909091	0	0
9999	Kelefesia	17	3	17	1	3	1	17	1	3	1	17	1	3	1	16	0.941176	3	1	13	0.764706	3	1	7	0.411765	1	0.333333	3	0.176471	0	0
9999	Tonumeia	11	2	11	1	2	1	11	1	2	1	10	0.909091	2	1	7	0.636364	2	1	4	0.363636	2	1	2	0.181818	0	0	1	0.0909091	0	0
9999	Kao	6	1	2	0.333333	0	0	2	0.333333	0	0	2	0.333333	0	0	2	0.333333	0	0	1	0.166667	0	0	1	0.166667	0	0	1	0.166667	0	0
9999	Tofua	6	1	0	0	0	0	0	0	0	0	0	0	0	0	0	0	0	0	0	0	0	0	0	0	0	0	0	0	0	0
9999	Nuku'alofa Harbor	462	84	462	1	82	0.97619	462	1	82	0.97619	462	1	82	0.97619	461	0.997835	81	0.964286	446	0.965368	78	0.928571	280	0.606061	42	0.5	75	0.162338	5	0.0595238
9999	Makaha'a	11	2	11	1	2	1	11	1	2	1	11	1	2	1	11	1	2	1	10	0.909091	2	1	6	0.545455	0	0	2	0.181818	0	0
9999	Oneata	22	4	22	1	4	1	22	1	4	1	22	1	4	1	22	1	4	1	22	1	4	1	12	0.545455	1	0.25	4	0.181818	0	0
9999	Futu	22	4	5	0.227273	1	0.25	4	0.181818	1	0.25	3	0.136364	0	0	2	0.0909091	0	0	1	0.0454545	0	0	1	0.0454545	0	0	0	0	0	0
